# Supplementary material for: Expression of selected genes isolated from whole blood, liver and obex in lambs with experimental classical scrapie and healthy controls, showing a systemic innate immune response at the clinical end-stage
Source: BMC Vet Res. 2018 Sep 12;14:281. doi: 10.1186/s12917-018-1607-9 (PMC6134718; doi:10.1186/s12917-018-1607-9)
Supplement: Supplementary file 2 — Primers and reaction conditions. Gene functional class, gene abbreviation, gene name, gene bank entry and primer sequences used in the real time qPCR analysis. Calculated PCR efficiency and correlation are also listed. (XLSX 28 kb) [file 12917_2018_1607_MOESM2_ESM.xlsx]

## Sheet: Ark1
Additional file 2 - Primers and reaction conditions.
Gene functional class	Gene abbreviation	Gene name	GeneBank entry	Sequence 5´-3´	Amp length (bp)	BLOOD		BRAIN		LIVER1		LIVER2		assay nr (intern)
						PCR efficiency	r2	PCR efficiency	r2	PCR efficiency	r2	PCR efficiency	r2
Reference genes	ACTB	Beta actin	U39357.1	F:CACGCTCCAGGATTTCTAGG	100	na	na	-	-	-	-	-	-	701
				R:AAGTTGGACCTGCTGACGAC
	PPIA	Peptidylprolyl isomerase A	AY251270.1	F:ATGGTACTGGTGGCAAGTCC	81	0.97	1.00	1.03	0.99	1.18	0.99	1.01	0.99	705
				R:AGATGCCAGGACCTGTATGC
	RPLP0	Ribosomal protein large P0	DQ386893.1	F:GAGGGCATCTGGAAAACAAC	74	1.01	1.00	1.04	1.00	1.19	0.99	1.00	0.99	708
				R:GAACACGAAGCCCACATTTC
	SDHA	Succinate dehydrogenase	AY970969.1	F:TCCACTACATGACGGAGCAG	84	0.93	0.99	1.06	0.99	1.12	0.99	0.93	0.99	703
				R:TGCCATCTTCAGTTCTGCTAAAG
	UBC	Ubiquitin C	NM_001009202	F:TCTTCGCATTCACTCACAGG	116	0.93	1.00	0.98	0.98	1.09	0.99	0.9	0.99	706
				R:GGATCTTGGCCTTCACATTC
	HPRT1	Hypoxanthine phosphoribsyltransferase 1	EF078978.1	F:TGTTTATTCCTCATGGACTAATTATGG	71	0.90	0.99	0.87	0.99	1.04	0.99	0.94	0.70	704
				R:GCCACCCATCTCCTTCATC
	SSTR1	Somatostatin receptor subtype 1	AJ314853.1	F:AGGATCACGACCCTCTGAGC	81	22274	1.00	-	-	-	-	-	-	707
				R:GCCTCCCTTTCTCCTCATTC
	GAPDH	Glyceraldehyde 3-Phosphate Dehydrogenase	AF030943.1	F:CGACTTCAACAGCGACACTC	113	0.95	1.00	0.74	0.96	0.79	0.99	0.7	0.99	702
				R:TGCTGTAGCCGAATTCATTG
Pattern recognition receptors	TLR2	Toll-like receptor 2	NM_001048231.1	F1:TCGACAACATCATCGACTCC	78	1.03	0.99	-	-	-	-	-	-	733
				R1:ACTCGCTCCTCACAAAGCTC
			NM_001048231.1	F2:ACGCCTTTGTGTCCTACAGC	118	1.03	0.99	1.08	0.97	1.15	0.99	1.22	0.96	734
				R2:GGGACAAGGTCTCGCTTATG
	TLR4	Toll-like receptor 4	NM_001135930.1	F1:TACCTGGAGTGGGAGGACAG	108	0.99	1.00	1.08	0.99	1.08	0.99	1.24	0.99	735
				R1:TGCATCTGCTGTTCCTTCTG
				F2:TCCAGGAAGGTTTCCACAAG	78	0.93	0.99	-	-	-	-	-	-	736
				R2:AGATACACCATCGGCTCTGG
	TLR9	Toll-like receptor 9	NM_001011555.1	F1:GTGGCCAGGGTAGCTTCTG	107	0.98	0.96	1.1	0.95	1.7	0.88	1.23	0.95	737
				R1:GTGCTATTCGGCTGTCGTG
				F2:GACCATGTTCGTGCTGGAC	112	1.02	0.95	-	-	-	-	-	-	738
				R2:CACCAGCACCACGACATC
	CGN	Conglutinin	JQ692170.1	F1:GCACAGAGGCTAAGGGACAG	119	-	-	na	na	0.7	0.98	na	na	767
				R1:CGTGGAGATGTCATTCATGC
				F2:CAACAACAGCGATGATGGAC	105	-	-	1.62	0.91	1.09	0.99	0.99	0.99	768
				R2:AACTCGCAGATCACGAGGAG
Complement system	C3	Complement component 3	AF038130.1	F:AGGCCACTTTCATGGTGTTC	87	1.00	0.96	-	-	-	-	-	-	713
				R:GGATGGACACATCCAGGTTC
				F:AGCTGAACCTGGATGTGTCC	76	1.04	0.96	0.82	0.99	0.94	0.99	0.85	0.99	746
				R:GCAGATTCCCAGAGGATACG
Interleukins	IL1B	Interleukin-1β	NM_001009465.2	F1:CCTGGGACGTTTTAGAGGTG	78	0.87	0.96	0.96	0.99	1.17	0.99	0.95	0.97	722
				R1:TGCGTATGGCTTCTTTAGGG
				F2:GAAGGGAAGGGAAGAACACC	90	na	na	-	-	-	-	-	-	745
				R2:GCGTCTCAGCACGAATACAG
	IL1RN	Interleukin 1 receptor antagonist	DQ660408.1	F1:GAAAGAGACCCTGCGAGATG	102	0.98	0.99	0.72	0.97	1.03	0.99	1.00	0.99	743
				R1:CTTCTTGCAAGTATCCAGCAAC
				F2:TGTGGTACCCATCGAACCTC	96	0.93	0.99	-	-	-	-	-	-	744
				R2:TTGAGCTTGATCTCATCTCCAG
	IL8	Interleukin-8	X78306.1	F1:TGGAAGTCCTACTTTTGAGATGC	78	1.01	0.98	1.22	0.91	1.11	0.98	0.97	0.98	748
				R1:TCAGGATTCACATGATTCAACAC
				F2:GGACTCTCAGTCAATTTTTCTTTCAG	120	1.09	0.98	-	-	-	-	-	-	724
				R2:TAGGCCAGGCATCTCAAAAG
	IL6	Interleukin-6	X68723.1	F1:CCAATCTGGGTTCAATCAGG	101	1.03	1.00	na	na	na	na	na	na	747
				R1:TTCCCTCAAACTCGTTCTGG
				F2:GTCATGGAGTGGCAGAGCAG	99	na	na	1.26	0.97	4.65	0.24	na	na	723
				R2:CAGCATGTCAGTGTGTGTGG
	IL10	Interleukin-10	NM_001009327.1	F1:GGGCTCCCCAAGTATTATCG	119	0.99	0.83	-	-	-	-	-	-	720
				R1:ATGAAGTGGTGGGGAATGAG
				F2:TCCCCACCACTTCATTCTTG	110	0.80	0.93	-	-	-	-	-	-	721
				R2:TCCCAGAGGAATTGAGTTGC
TNF super family	TNF-α	Tumor Necrosis Factor alfa	X56756.1	F1:CCACAAGGCTCTCCTGTCTC	116	-	-	2.18	0.96	1.26	0.97	1.5	0.98	755
				R1:GCTTTGTTGGAGAGCACCTC
				F2:GAGGTGCTCTCCAACAAAGC	79	-	-	0.86	0.85	0.93	0.97	0.92	0.94	756
				R2:CCAGGAGGAAGGAGAAGAGG
Acute phase proteins	SAA	Serum Amyloid A	EU366476.1	F1:CCCTCTGCTCAAGGGTATGA	112	0.95	0.98	1.19	0.94	1.09	0.99	0.91	0.99	731
				R1:AGCAGGTCTGAAGTGGTTGG
				F2:AGACTATTCAGGGAATCACAGACC	71	0.87	0.96	-	-	-	-	-	-	732
				R2:CTTCGAATCCTTCCGTACCTC
	Hp	Haptoglobin	FJ194972.1	F1:AAAAAGCAAAGGACATCACTCC	75	1.73	0.91	1	0.99	1.09	0.99	1.04	0.98	718
				R1:CCACCTTCTCCACCTCTACAAG
				F2:GAACCAGCTTGTAGAGGTGGAG	97	1.56	0.8	-	-	-	-	-	-	719
				R2:ATTGACGGGTACCTTCTCTCTG
	Cp	Ceruloplasmin	AF134814.1	F1:TTCCCTGGGACATACCAAAC	70	-	-	0.84	0.97	1.05	0.99	0.98	0.99	775
				R1:CATGGCAGTGGAGTAACCAG
				F2:ATGGCCACAGCTTCCAATAC	76	-	-	0.97	0.99	1.07	0.99	1.02	0.99	776
				R2:TGGTATGTCCCAGGGAAGAG
	AAT	Alpha-1 antitrypsin	X15555.1	F1: AACTGTCCTGGGTGAACTGG	89	-	-	na	na	1.32	0.99	1.07	0.99	759
				R1: ACACCATCAGAGGCTGTTCC
				F2:AACAGCCTCTGATGGTGTCC	75	-	-	na	na	1.37	0.99	1.14	0.99	760
				R2:CAGCAGCTTCTGTCCCTTTC
	APOA-1	Apolipoprotein A-1	U94720.1	F:TGTCCAAAGTGCGTGAACAG	100	-	-	1.04	0.99	1.24	0.99	1.04	0.99	749
				R:AGGTCCTTGTGCATCTCCTG
				F:GTTGTCCAAAGTGCGTGAAC	75	-	-	0.99	0.99	1.22	0.99	1.01	0.99	750
				R:GACGCTGTCTCCTTCTCCAG
			M35870.1	F1:CTGGAGAGCCTCAAGGTCAG	71	1.22	0.83	-	-	-	-	-	-	709
				R1:TCTCACTGGGCGTTCAGC
				F2:GACAAGCTGAGCCCTCTGG	96	na	na	-	-	-	-	-	-	710
				R2:CAGGTCGTCGCTGTAGGG
	HAMP	Hepcidin	GQ901053.1	F1:CTCCAAACTCAGCACACAGC	91	-	-	na	na	1.18	0.99	1.04	0.99	757
				R1:AGATGCAGATGGGAAAGTGG
				F2:GACACCCACTTTCCCATCTG	73	-	-	na	na	1.25	0.99	1.05	0.99	758
				R2:TCTTGCAGCATATCCCACAC
	LF	Lactoferrin	NM_001024862.1	F1:AGGCTCAGAGCTGCTACCTG	119	0.97	0.99	-	-	-	-	-	-	727
				R1:TCCATTTTTCCCGAACAGAG
				F2:GGGAGAACACGAATGGAGAG	76	1.03	0.95	-	-	-	-	-	-	728
				R2:AGGCAGAGCAACCTGAAGTC
	TTR	Transtyrethrin	NM_001009800.1	F1:TGAATATGCAGAGGTGGTGTTC	95	na	na	1.00	0.99	1.18	0.99	0.96	0.99	741
				R1:CGGTGGTAGAGTACGAGTAGGG
				F2:CAGCCCCTACTCGTACTCTACC	88	na	na	1.05	0.99	1.29	0.99	1.01	0.99	742
				R2:GTCCTTCATCCTTTGAGTCCAC
	Alb	Albumin	NM_001009376.1	F1: TCTGGAGGGTCCAAAACTTG	86	-	-	1.00	0.99	2.16	0.98	1.38	0.96	751
				R1:CTCAGGGTAGGCTGAGATGC
				F2:AGTGCTGTGCAGCTGATGAC	83	-	-	0.96	0.98	1.42	0.98	1.17	0.99	752
				R2:GGCTAAGGCTGCTTGAGTTG
	TF	Transferrin	AF012019.1	F1: GGATCTCAGCGAAATTCCAG	85	na	na	0.99	0.99	1.21	0.99	1.05	0.98	739
				R1:CATTGCTGTTGGGAACACAC
				F2:CCAGTCTCTGTGCTCTGTGC	71	1.51	0.87	0.93	0.99	1.35	0.99	1.12	0.98	740
				R2:TTCATTGCTGTTGGGAACAC
Cell surface receptor	LRP/LR	Laminin Receptor	EF649775.1	F1:TCATGCCGGACCTCTACTTC	85	1.01	1.00	-	-	-	-	-	-	729
				R1:TCCTTGGTCACAGCCTTCTC
				F2:ACCCCGAGGAGATTGAAAAG	96	1.03	0.98	-	-	-	-	-	-	730
				R2:ACTCTGGAGCTGGAGCAGTC
Enzyme	TIMP1	Metallopeptidase inhibitor 1	NM_001009319.2	F1:AGAGCGTCTGCGGATACTTC	105	-	-	1	0.99	1.15	0.99	1.02	0.98	773
				R1:CAAAACTGCAGGTGGTGATG
				F2:CTATGCTGCTGGTTGTGAGG	74	-	-	0.85	0.99	0.85	0.99	1.06	0.97	774
				R2:GAGTGTCGCTCTGCAGTTTG
	CA1	Carbonic anhydrase 1	NM_001009771.1	F1:CGCTTGAAGACAAATATGCAG	73	1.62	0.34	-	-	-	-	-	-	711
				R1:CAATGTTGGGCCATTTATTTG
				F2:CATCCCTTCCCATTTTATTCAG	120	na	na	-	-	-	-	-	-	712
				R2:GCACCTAATGCCATTTAACG
Intermediate filament proteins Type III	GFAP	Glial fibrillary acidic protein	AJ551397.1	F1:GAACAACCTGGCTGCCTATC	102	-	-	1.03	0.99	na	na	na	na	777
				R1:AAGAACCGGATTTCCTCCTC
				F2:AGATCCATGAGGAGGAGGTG	118	-	-	1.02	0.98	na	na	na	na	778
				R2:TGTGTGCGGATCTCTCTCAG
Leucocyte recruitment	ES	E-selectin	AF307971.1	F1:TTCACGTCTGGACGTTTCTG	84	24.61	0.08	-	-	-	-	-	-	716
				R1:GGACATGCAAACATGCACTC
				F2:CTGGGATTTGGGACAACAAG	71	0.9	0.92	na	na	na	na	na	na	717
				R2:ATTCTGAGGATGGCTGATGG
Other	IGF1	Insulin-like growth factor 1	NM_001009774.2	F1:CAGACAGGAATCGTGGATGAG	76	4.58	0.55	-	-	-	-	-	-	725
				R1:TGAGAGGCGCACAGTACATC
				F2:AGTTGGTGGATGCTCTCCAG	115	na	na	-	-	-	-	-	-	726
				R2:CACTCATCCACGATTCCTGTC
	eNOS3	Endothelial nitric oxide synthase 3	NM_001129901.1	F1:CTATGGCTCTACCGCTGTCC	80	4.72	0.50	-	-	-	-	-	-	714
				R1:TCTCTGGGAAGTCACCTTGG
				F2:GCCCCAAGACCTACGTACAG	117	na	na	-	-	-	-	-	-	715
				R2:TGGTTGCCATAGTGACATCG
